# Supplementary material for: Transcriptomic Analysis of the Combined Effects of Methyl Jasmonate and Wounding on Flavonoid and Anthraquinone Biosynthesis in Senna tora
Source: Plants (Basel). 2024 Oct 21;13(20):2944. doi: 10.3390/plants13202944 (PMC11510977; doi:10.3390/plants13202944)
Supplement: Supplementary file 1 [file plants-13-02944-s001.zip]

Archive with 2 entries (2 files):
- plants-3195249-supplementary/Figure S1.tif
- plants-3195249-supplementary/plants-3195249-supplementary.xlsx
