# Supplementary material for: Transcriptomic Analysis of the Combined Effects of Methyl Jasmonate and Wounding on Flavonoid and Anthraquinone Biosynthesis in Senna tora
Source: Plants (Basel). 2024 Oct 21;13(20):2944. doi: 10.3390/plants13202944 (PMC11510977; doi:10.3390/plants13202944)
Supplement: Supplementary file 1 [file plants-13-02944-s001.zip › plants-3195249-supplementary/plants-3195249-supplementary.xlsx]

## Sheet: Table S1
Table S1. Summary of RNA sequencing and mapping.
Samples		Total read bases (Mbp)	Total reads	GC (%)	Q20 (%)	Q30 (%)	Mapped reads	Mapped reads (%)
T0 (Control)	1-0h	3963.31	39619014	45.35	98.81	96.14	38829305	97.2978
	2-0h	4195.3	41886478	44.98	98.97	96.57	41038733	97.575
	3-0h	4038.26	40312334	45.24	99.03	96.72	39481071	97.6674
T1 (1 h)	1-1h	4560.9	45526668	45.26	98.9	96.37	44261313	97.4419
	2-1h	3413.95	34077100	45.2	99	96.64	33335718	97.6162
	3-1h	3808.95	38002036	45.12	99.12	96.99	37086519	97.8511
T3 (3 h)	1-3h	3563.88	35596526	45.07	98.92	96.42	34770770	97.4727
	2-3h	3838	38267436	44.89	99.16	97.12	37391713	97.9427
	3-3h	3358.3	33502278	45.18	99.14	97.04	31997660	97.8818
T6 (6 h)	1-6h	3364.04	33612970	44.79	98.89	96.34	32825904	97.4214
	2-6h	3633.22	36288638	45.12	98.97	96.55	35358472	97.5548
	3-6h	4464.13	44531810	45.02	99.12	97.01	43379828	97.8713
T24 (24 h)	1-24h	3702.71	36963092	45.28	99.01	96.67	36233798	97.6366
	2-24h	4423.43	44163738	45.23	99.02	96.68	43259517	97.6368
	3-24h	4690.84	46864336	45.34	98.96	96.53	45445391	97.5445

## Sheet: Table S2
Table S2. Expression analysis of genes involved in flavonoid biosynthesis induced by wounding and MeJA application.
Statistically significant p-value and q-value < 0.05 is highlighted with yellow color in background. Red markers indicated significant up-regulated DEGs. FC, fold change.
Gene Names	Gene IDs	Descriptions	GO IDs	GO Terms	T1 / T0			T3 / T0			T6 / T0			T24 / T0			Average FPKM					FPKM
					FC	p-value	q-value	FC	p-value	q-value	FC	p-value	q-value	FC	p-value	q-value	T0	T1	T3	T6	T24	T0_1	T0_2	T0_3	T1_1	T1_2	T1_3	T3_1	T3_2	T3_3	T6_1	T6_2	T6_3	T24_1	T24_2	T24_3
PAL	Sto06g182100	phenylalanine ammonia-lyase 1	GO:0009800;GO:0005737;GO:0006559;GO:0045548	cinnamic acid biosynthetic process;cytoplasm;L-phenylalanine catabolic process;phenylalanine ammonia-lyase activity	-1.2131	0.155068	0.247802	2.74441	9.66025e-14	4.30762e-13	4.08681	2.85338e-25	3.62356e-24	2.16081	1.31934e-08	1.87339e-07	93.8444	54.3724	192.43	341.138	208.476	82.9205	104.95	93.6621	58.783	53.5784	50.7557	159.782	192.283	225.223	290.545	287.41	445.46	187.72	182.065	255.642
PAL	Sto08g240820	phenylalanine ammonia-lyase 1	GO:0009800;GO:0005737;GO:0006559;GO:0045548	cinnamic acid biosynthetic process;cytoplasm;L-phenylalanine catabolic process;phenylalanine ammonia-lyase activity	1.38764	0.0362669	0.0731111	1.48425	0.0115978	0.0184787	4.21746	3.43572e-20	3.29616e-19	3.24406	5.22177e-14	1.54321e-12	147.031	143.462	163.056	551.382	490.563	118.661	156.128	166.304	168.963	137.055	124.37	141.367	166.465	181.338	432.84	470.741	750.565	397.744	455.703	618.243
PAL	Sto13g435570	phenylalanine ammonia-lyase 1	GO:0009800;GO:0005737;GO:0006559;GO:0045548	cinnamic acid biosynthetic process;cytoplasm;L-phenylalanine catabolic process;phenylalanine ammonia-lyase activity	4.58511	1.84334e-20	2.48292e-19	4.96376	1.7694e-22	1.36121e-21	6.93253	4.41016e-32	8.04098e-31	8.19819	1.41151e-37	2.46635e-35	94.483	304.308	349.566	582.897	796.466	70.5889	92.5698	120.29	257.346	350.299	305.281	445.486	322.81	280.4	571.71	443.528	733.455	739.561	749.485	900.352
C4H	Sto05g161760	trans-cinnamate 4-monooxygenase-like	GO:0016705;GO:0009808;GO:0020037;GO:0016710;GO:0005506;GO:0016021;GO:0055114	oxidoreductase activity, acting on paired donors, with incorporation or reduction of molecular oxygen;lignin metabolic process;heme binding;trans-cinnamate 4-monooxygenase activity;iron ion binding;integral component of membrane;oxidation-reduction process	-1.07272	0.717606	0.802058	6.42725	3.71641e-22	2.79523e-21	20.1141	4.26184e-55	1.89682e-53	19.5541	4.14276e-54	1.59547e-51	16.8573	11.0841	81.0342	302.681	340.41	16.4263	17.7833	16.3623	13.3108	11.3785	8.56295	70.5145	72.2393	100.349	216.136	262.738	429.168	255.084	297.984	468.162
4CL	Sto07g231630	4-coumarate--CoA ligase 2	GO:0009698;GO:0003824;GO:0008152;GO:0016021;GO:0016207;GO:0005524	phenylpropanoid metabolic process;catalytic activity;metabolic process;integral component of membrane;4-coumarate-CoA ligase activity;ATP binding	1.81763	0.000104801	0.000371749	1.00138	0.992855	0.993803	1.98159	8.92993e-06	2.61226e-05	2.51282	2.1382e-09	3.45167e-08	81.4331	104.43	61.0051	143.859	210.9	75.0656	83.1834	86.0504	125.372	106.157	81.76	62.4944	59.4914	61.0294	112.547	120.909	198.12	182.874	184.969	264.856
CHS1	Sto03g054930	chalcone synthase	GO:0016020;GO:0016747;GO:0004315;GO:0016210;GO:0009813;GO:0006633	membrane;transferase activity, transferring acyl groups other than amino-acyl groups;3-oxoacyl-[acyl-carrier-protein] synthase activity;naringenin-chalcone synthase activity;flavonoid biosynthetic process;fatty acid biosynthetic process	10.2888	1.16012e-56	4.85423e-55	7.29019	1.41724e-41	2.72349e-40	14.6809	9.31492e-75	7.84741e-73	9.43276	1.05696e-52	3.91097e-50	13.1922	95.3158	71.7079	172.034	127.983	10.8583	15.4673	13.2511	91.3626	102.778	91.8066	71.4121	68.6016	75.11	131.021	160.505	224.575	96.5873	125.108	162.254
CHS2	Sto03g054960	chalcone synthase	GO:0016020;GO:0016747;GO:0004315;GO:0016210;GO:0009813;GO:0006633	membrane;transferase activity, transferring acyl groups other than amino-acyl groups;3-oxoacyl-[acyl-carrier-protein] synthase activity;naringenin-chalcone synthase activity;flavonoid biosynthetic process;fatty acid biosynthetic process	6.17914	5.46126e-33	1.21676e-31	8.97286	3.47091e-47	8.2806e-46	23.8262	7.76222e-97	1.17185e-94	13.1591	1.40999e-64	7.82586e-62	16.3598	70.9823	109.24	346.092	221.28	12.9474	18.5762	17.5557	81.7461	68.6088	62.592	111.895	96.9067	118.918	287.587	318.331	432.359	166.147	208.177	289.516
CHS3	Sto03g054970	chalcone synthase	GO:0016020;GO:0016747;GO:0004315;GO:0016210;GO:0009813;GO:0006633	membrane;transferase activity, transferring acyl groups other than amino-acyl groups;3-oxoacyl-[acyl-carrier-protein] synthase activity;naringenin-chalcone synthase activity;flavonoid biosynthetic process;fatty acid biosynthetic process	-1.07986	0.817975	0.878071	1.78066	0.0811169	0.11136	14.0488	7.04777e-16	5.04547e-15	35.4986	1.0435e-27	1.09399e-25	3.60061	2.30254	4.72008	44.2203	129.886	1.2084	6.06547	3.52796	2.46163	2.44396	2.00203	4.00974	5.51897	4.63152	18.1792	54.0942	60.3876	65.9587	141.024	182.677
CHS4	Sto03g058210	chalcone synthase	GO:0016020;GO:0016747;GO:0004315;GO:0016210;GO:0009813;GO:0006633	membrane;transferase activity, transferring acyl groups other than amino-acyl groups;3-oxoacyl-[acyl-carrier-protein] synthase activity;naringenin-chalcone synthase activity;flavonoid biosynthetic process;fatty acid biosynthetic process	3.94408	2.55579e-12	2.078e-11	1.60597	0.0161434	0.0251978	9.77127	2.2662e-31	3.98189e-30	16.3626	2.38921e-46	7.27205e-44	16.5412	45.9059	19.8304	143.685	278.748	14.7899	19.1252	15.7083	55.3838	43.8674	38.4665	20.4511	19.829	19.2112	82.3954	144.818	203.842	200.584	264.212	371.447
CHS5	Sto03g058230	chalcone synthase	GO:0016020;GO:0016747;GO:0004315;GO:0016210;GO:0009813;GO:0006633	membrane;transferase activity, transferring acyl groups other than amino-acyl groups;3-oxoacyl-[acyl-carrier-protein] synthase activity;naringenin-chalcone synthase activity;flavonoid biosynthetic process;fatty acid biosynthetic process	10.9316	4.0979e-32	8.8278e-31	5.38157	1.06054e-16	5.71647e-16	9.21361	6.44784e-28	9.56581e-27	7.88483	2.31505e-24	1.91611e-22	54.4959	413.845	216.761	441.253	437.099	28.8162	75.9424	58.7291	311.549	510.849	419.137	202.215	221.035	227.032	303.209	448.872	571.679	386.914	414.195	510.187
CHS6	Sto03g058240	chalcone synthase	GO:0016020;GO:0016747;GO:0004315;GO:0016210;GO:0009813;GO:0006633	membrane;transferase activity, transferring acyl groups other than amino-acyl groups;3-oxoacyl-[acyl-carrier-protein] synthase activity;naringenin-chalcone synthase activity;flavonoid biosynthetic process;fatty acid biosynthetic process	5.13095	9.20943e-20	1.20188e-18	5.751	2.17666e-22	1.66501e-21	17.8903	5.03543e-58	2.52052e-56	12.6775	2.15011e-45	6.24227e-43	48	172.195	204.403	758.994	622.919	31.21	57.2714	55.5186	175.116	178.165	163.305	220.113	172.342	220.753	525.926	783.711	967.344	485.128	573.307	810.322
CHS7	Sto03g058250	chalcone synthase	GO:0016020;GO:0016747;GO:0004315;GO:0016210;GO:0009813;GO:0006633	membrane;transferase activity, transferring acyl groups other than amino-acyl groups;3-oxoacyl-[acyl-carrier-protein] synthase activity;naringenin-chalcone synthase activity;flavonoid biosynthetic process;fatty acid biosynthetic process	3.86453	4.95536e-12	3.93075e-11	2.50122	2.82446e-06	7.01968e-06	7.2827	3.45145e-24	4.16714e-23	4.90411	4.46474e-16	1.62339e-14	172.086	465.226	319.46	1107.04	864.103	121.036	214.526	180.696	526.511	462.903	406.265	292.047	303.818	362.514	660.636	1209.08	1451.39	616.014	826.284	1150.01
CHS8	Sto03g063050	chalcone synthase	GO:0016020;GO:0016747;GO:0004315;GO:0016210;GO:0009813;GO:0006633	membrane;transferase activity, transferring acyl groups other than amino-acyl groups;3-oxoacyl-[acyl-carrier-protein] synthase activity;naringenin-chalcone synthase activity;flavonoid biosynthetic process;fatty acid biosynthetic process	8.60445	5.79275e-17	6.40018e-16	5.68438	1.64514e-11	6.27814e-11	30.7178	8.17579e-41	2.19467e-39	60.4088	7.57295e-58	3.4026e-55	2.19425	13.4622	9.44392	60.7641	138.492	2.82375	2.15064	1.60835	18.756	10.836	10.7947	9.00192	10.0707	9.25915	31.7869	59.4547	91.0508	88.7204	134.221	192.533
CHS9	Sto08g243540	chalcone synthase	GO:0016020;GO:0016747;GO:0004315;GO:0016210;GO:0009813;GO:0006633	membrane;transferase activity, transferring acyl groups other than amino-acyl groups;3-oxoacyl-[acyl-carrier-protein] synthase activity;naringenin-chalcone synthase activity;flavonoid biosynthetic process;fatty acid biosynthetic process	9.94576	8.67619e-51	3.21036e-49	6.54703	1.54364e-34	2.2634e-33	9.13733	3.04918e-47	1.0443e-45	5.19319	6.06101e-27	6.01986e-25	58.6983	408.226	284.95	474.56	312.12	41.1493	71.4674	63.478	397.964	423.423	403.29	294.53	251.255	309.063	371.374	440.458	611.848	255.045	293.217	388.099
CHS11	Sto09g307640	chalcone synthase	GO:0009058;GO:0016747;GO:0016020;GO:0016210;GO:0009813;GO:0006633	biosynthetic process;transferase activity, transferring acyl groups other than amino-acyl groups;membrane;naringenin-chalcone synthase activity;flavonoid biosynthetic process;fatty acid biosynthetic process	-1.07857	0.88315	0.923678	2.57066	0.066246	0.0927533	16.6294	4.44936e-08	1.68197e-07	17.7831	2.11018e-08	2.89398e-07	17.0453	10.8146	32.2123	246.715	305.722	4.77784	29.403	16.9549	3.0093	13.8004	15.634	12.9148	39.0544	44.6678	116.15	249.409	374.586	196.866	294.696	425.604
CHS12	Sto09g307690	chalcone synthase	GO:0009058;GO:0016747;GO:0016020;GO:0016210;GO:0009813;GO:0006633	biosynthetic process;transferase activity, transferring acyl groups other than amino-acyl groups;membrane;naringenin-chalcone synthase activity;flavonoid biosynthetic process;fatty acid biosynthetic process	-1.06991	0.896881	0.933126	2.82233	0.046468	0.0669029	18.3013	2.40569e-08	9.34111e-08	18.5786	2.03646e-08	2.80102e-07	35.6016	22.765	73.8786	566.791	667.072	9.48705	60.6133	36.7044	6.49029	27.8771	33.9277	28.1024	89.254	104.279	260.437	607.015	832.921	421.084	648.139	931.992
CHI	Sto05g132000	probable chalcone--flavonone isomerase 3	GO:0009813;GO:0045430;GO:0080167;GO:0016872	flavonoid biosynthetic process;chalcone isomerase activity;response to karrikin;intramolecular lyase activity	4.07012	1.57923e-11	1.20557e-10	6.38634	5.33656e-19	3.35129e-18	8.93827	6.90915e-26	9.15608e-25	3.48111	2.09164e-09	3.38229e-08	170.299	483.814	808.114	1340.91	607.017	123.734	222.033	165.131	410.207	536.875	504.36	663.771	822.467	938.105	809.295	1882.11	1331.34	403.751	627.798	789.5
CHI	Sto10g323650	chalcone--flavonone isomerase 1B-1	GO:0045430;GO:0009813;GO:0016872	chalcone isomerase activity;flavonoid biosynthetic process;intramolecular lyase activity	1.71305	0.0120835	0.027972	8.07081	1.73957e-22	1.33935e-21	7.48965	5.07351e-21	5.12265e-20	5.47395	1.97868e-15	6.70371e-14	70.725	85.0415	427.408	471.054	399.066	63.7371	75.398	73.0398	67.6651	83.8257	103.634	273.504	436.653	572.066	307.554	516.996	588.613	279.612	359.672	557.915
F3'H	Sto01g005540	cytochrome P450 71A1-like	GO:0016711;GO:0016705;GO:0005789;GO:0009733;GO:0020037;GO:0044550;GO:0005506;GO:0016021;GO:0016020;GO:0055114;GO:0009813	flavonoid 3'-monooxygenase activity;oxidoreductase activity, acting on paired donors, with incorporation or reduction of molecular oxygen;endoplasmic reticulum membrane;response to auxin;heme binding;secondary metabolite biosynthetic process;iron ion binding;integral component of membrane;membrane;oxidation-reduction process;flavonoid biosynthetic process	168.471	2.77997e-80	2.01772e-78	516.484	2.75275e-118	4.67992e-116	313.068	2.18995e-100	3.53218e-98	42.8562	5.87334e-44	1.56107e-41	3.59557	419.043	1374.69	985.671	156.516	0.964595	5.80057	4.02154	301.248	486.284	469.597	1162.85	1684.44	1276.78	1107.37	1005.81	843.83	127.533	199.168	142.848
F3'H	Sto09g279920	cytochrome P450 71A1-like	GO:0016711;GO:0016705;GO:0005789;GO:0009733;GO:0020037;GO:0044550;GO:0016709;GO:0005506;GO:0016021;GO:0016020;GO:0055114;GO:0009813	flavonoid 3'-monooxygenase activity;oxidoreductase activity, acting on paired donors, with incorporation or reduction of molecular oxygen;endoplasmic reticulum membrane;response to auxin;heme binding;secondary metabolite biosynthetic process;oxidoreductase activity, acting on paired donors, with incorporation or reduction of molecular oxygen, NAD(P)H as one donor, and incorporation of one atom of…	1.09692	0.447229	0.56944	-1.23674	0.0811448	0.11139	3.15695	3.04193e-21	3.10797e-20	-1.06747	0.591399	0.726865	144.416	111.557	87.5164	404.897	139.184	123.821	158.743	150.685	134.993	119.453	80.2248	73.498	101.168	87.8836	434.965	412.437	367.289	121.556	146.382	149.614
F3'H	Sto12g384100	flavonoid 3'-monooxygenase	GO:0016711;GO:0016705;GO:0005789;GO:0009733;GO:0020037;GO:0044550;GO:0005506;GO:0016021;GO:0016020;GO:0055114;GO:0009813	flavonoid 3'-monooxygenase activity;oxidoreductase activity, acting on paired donors, with incorporation or reduction of molecular oxygen;endoplasmic reticulum membrane;response to auxin;heme binding;secondary metabolite biosynthetic process;iron ion binding;integral component of membrane;membrane;oxidation-reduction process;flavonoid biosynthetic process	1.22423	0.467711	0.588852	3.43517	9.12616e-06	2.15275e-05	2.92125	0.000115947	0.000292714	2.67256	0.000407509	0.00209027	11.3251	9.61637	28.796	29.1658	30.8943	5.69784	13.7441	14.5334	3.56298	11.0386	14.2475	24.9867	27.1894	34.2118	24.8591	27.6794	34.9588	24.4253	29.8109	38.4466
F3'H	Sto12g384110	flavonoid 3'-monooxygenase	GO:0016711;GO:0016705;GO:0005789;GO:0009733;GO:0020037;GO:0044550;GO:0005506;GO:0016021;GO:0016020;GO:0055114;GO:0009813	flavonoid 3'-monooxygenase activity;oxidoreductase activity, acting on paired donors, with incorporation or reduction of molecular oxygen;endoplasmic reticulum membrane;response to auxin;heme binding;secondary metabolite biosynthetic process;iron ion binding;integral component of membrane;membrane;oxidation-reduction process;flavonoid biosynthetic process	6.40889	1.87904e-12	1.54037e-11	10.3766	7.19649e-19	4.48942e-18	5.37689	1.79925e-10	8.49052e-10	3.95703	1.83824e-07	2.12557e-06	19.8377	87.7863	151.379	93.4372	79.6304	6.82433	28.5331	24.1556	63.9001	90.112	109.347	126.744	144.407	182.986	78.9862	83.6739	117.651	56.3768	77.9607	104.554
F3H	Sto03g058310	flavanone 3-dioxygenase 2-like	GO:0051213;GO:0055114;GO:0046872;GO:0016020;GO:0016491	dioxygenase activity;oxidation-reduction process;metal ion binding;membrane;oxidoreductase activity	1.46091	0.242516	0.355596	7.32156	7.82497e-10	2.6205e-09	18.9082	1.07152e-19	9.96578e-19	4.07694	1.42396e-05	0.000107918	21.7007	21.733	115.957	356.591	89.0259	4.96096	38.3108	21.8303	11.1872	28.6816	25.3301	91.4552	109.77	146.646	351.653	340.106	378.015	72.2697	87.5795	107.229
F3H	Sto06g201230	Naringenin,2-oxoglutarate 3-dioxygenase	GO:0031418;GO:0010224;GO:0046872;GO:0045486;GO:0016491;GO:0055114;GO:0009813	L-ascorbic acid binding;response to UV-B;metal ion binding;naringenin 3-dioxygenase activity;oxidoreductase activity;oxidation-reduction process;flavonoid biosynthetic process	11.0781	4.64857e-52	1.77219e-50	9.93272	1.45413e-47	3.51805e-46	6.93481	2.54733e-34	5.1578e-33	4.6646	2.70453e-22	1.87637e-20	45.053	351.291	333.835	278.179	216.635	42.9105	50.0638	42.1847	335.335	354.974	363.566	262.203	271.809	467.493	266.312	277.474	290.75	169.792	202.785	277.328
FLS	Sto09g308580	flavonol synthase/flavanone 3-hydroxylase-like	GO:0005737;GO:0046872;GO:0005506;GO:0045486;GO:0016491;GO:0055114;GO:0045431;GO:0031418;GO:0051555;GO:0009416	cytoplasm;metal ion binding;iron ion binding;naringenin 3-dioxygenase activity;oxidoreductase activity;oxidation-reduction process;flavonol synthase activity;L-ascorbic acid binding;flavonol biosynthetic process;response to light stimulus	3.08941	3.81055e-08	2.14717e-07	2.76569	7.13911e-07	1.87505e-06	7.20602	5.16937e-22	5.53325e-21	6.01202	1.93699e-18	9.25392e-17	25.8433	55.5578	52.7441	163.928	158.269	14.375	36.1071	27.0478	69.9852	46.6559	50.0322	56.3154	48.8084	53.1084	118.206	147.219	226.358	127.455	150.294	197.059

## Sheet: Table S3
Table S3. Expression analysis of genes involved in plant hormones biosynthesis induced by wounding and MeJA application.
Statistically significant p-value and q-value < 0.05 is highlighted with yellow color in background. Red and blue markers indicated significant up-regulated DEGs and down-regulated DEGs, respectively. FC, fold change.
Biosynthesis	Gene Names	Gene IDs	Descriptions	GO IDs	GO Terms	T1 / T0			T3 / T0			T6 / T0			T24 / T0			Average FPKM					FPKM
						FC	p-value	q-value	FC	p-value	q-value	FC	p-value	q-value	FC	p-value	q-value	T0	T1	T3	T6	T24	T0_1	T0_2	T0_3	T1_1	T1_2	T1_3	T3_1	T3_2	T3_3	T6_1	T6_2	T6_3	T24_1	T24_2	T24_3
JA	LOX3-1	Sto01g005100	Linoleate 13S-lipoxygenase 3-1, chloroplastic	GO:0009534;GO:0005515;GO:0009570;GO:0016702;GO:0031408;GO:0046872;GO:0016165;GO:0055114	chloroplast thylakoid;protein binding;chloroplast stroma;oxidoreductase activity, acting on single donors with incorporation of molecular oxygen, incorporation of two atoms of oxygen;oxylipin biosynthetic process;metal ion binding;linoleate 13S-lipoxygenase activity;oxidation-reduction process	30.768	1.01076e-268	5.61002e-266	4.11802	2.76447e-47	6.62035e-46	1.53606	1.23695e-05	3.55235e-05	-1.18053	0.0914836	0.188409	44.4046	957.214	136.195	60.4734	38.6028	38.6733	55.3534	39.1869	963.913	909.327	998.402	149.77	133.775	125.039	68.1226	57.1125	56.185	34.3541	40.2319	41.2225
	LOX3-1	Sto02g025740	lipoxygenase 3, chloroplastic-like	GO:0009901;GO:0034440;GO:0080086;GO:0009611;GO:0031408;GO:0010193;GO:0046872;GO:0016165;GO:0009507;GO:0048653;GO:0016702;GO:0055114;GO:0009617;GO:0009555	anther dehiscence;lipid oxidation;stamen filament development;response to wounding;oxylipin biosynthetic process;response to ozone;metal ion binding;linoleate 13S-lipoxygenase activity;chloroplast;anther development;oxidoreductase activity, acting on single donors with incorporation of molecular oxygen, incorporation of two atoms of oxygen;oxidation-reduction process;response to bacterium;pollen …	19.9625	2.44521e-25	4.12734e-24	11.7921	1.02051e-17	5.90919e-17	-1.36428	0.281728	0.355381	-1.02958	0.919443	0.951303	43.5966	609.125	385.816	28.2876	43.5582	26.7071	44.9045	59.178	547.771	628.712	650.892	373.413	523.329	260.704	45.7031	27.2119	11.9479	30.6538	68.0566	31.9641
	AOS1	Sto05g120480	allene oxide synthase 1, chloroplastic	GO:0016705;GO:0009535;GO:0020037;GO:0031408;GO:0009507;GO:0005506;GO:0016125;GO:0004497;GO:0047987;GO:0009941;GO:0055114;GO:0009695	oxidoreductase activity, acting on paired donors, with incorporation or reduction of molecular oxygen;chloroplast thylakoid membrane;heme binding;oxylipin biosynthetic process;chloroplast;iron ion binding;sterol metabolic process;monooxygenase activity;hydroperoxide dehydratase activity;chloroplast envelope;oxidation-reduction process;jasmonic acid biosynthetic process	14.0316	2.6908e-74	1.67584e-72	30.1561	2.00617e-122	3.53818e-120	14.2376	3.97993e-75	3.36795e-73	3.26975	3.20527e-16	1.1745e-14	18.0981	177.38	405.681	228.293	60.6215	12.853	21.1906	20.2507	132.805	174.757	224.577	452.48	377.342	387.221	231.194	212.035	241.65	59.231	54.5443	68.0893
	AOS1	Sto09g315120	allene oxide synthase 1, chloroplastic	GO:0016705;GO:0009535;GO:0020037;GO:0031408;GO:0009507;GO:0005506;GO:0016125;GO:0004497;GO:0047987;GO:0009941;GO:0055114;GO:0009695	oxidoreductase activity, acting on paired donors, with incorporation or reduction of molecular oxygen;chloroplast thylakoid membrane;heme binding;oxylipin biosynthetic process;chloroplast;iron ion binding;sterol metabolic process;monooxygenase activity;hydroperoxide dehydratase activity;chloroplast envelope;oxidation-reduction process;jasmonic acid biosynthetic process	63.4467	1.38963e-75	9.07396e-74	8.49185	2.92042e-21	2.09628e-20	3.32073	1.15755e-07	4.19433e-07	2.57307	2.99236e-05	0.000208142	6.53165	291.15	41.3452	19.2618	17.2696	6.08572	8.30887	5.20036	313.47	272.83	287.149	61.4271	39.8008	22.8077	26.0398	20.1066	11.639	18.1661	19.09	14.5528
	AOC3	Sto10g322150	allene oxide cyclase, chloroplastic-like	GO:0005886;GO:0009620;GO:0009651;GO:0009695;GO:0009507;GO:0016020;GO:0046423;GO:0005774;GO:0016853	plasma membrane;response to fungus;response to salt stress;jasmonic acid biosynthetic process;chloroplast;membrane;allene-oxide cyclase activity;vacuolar membrane;isomerase activity	10.8856	2.26055e-34	5.24065e-33	8.75712	1.1408e-28	1.24296e-27	2.47856	3.54496e-06	1.08864e-05	1.2539	0.248592	0.399249	52.1083	396.748	339.351	113.997	67.0697	37.1222	61.636	57.5666	315.562	434.143	440.537	388.477	329.128	300.446	95.7044	165.645	80.6401	50.5829	87.5864	63.0399
	OPR3	Sto03g063940	12-oxophytodienoate reductase 3	GO:0003959;GO:0005777;GO:0016629;GO:0031408;GO:0010181;GO:0016491;GO:0055114;GO:0009695	NADPH dehydrogenase activity;peroxisome;12-oxophytodienoate reductase activity;oxylipin biosynthetic process;FMN binding;oxidoreductase activity;oxidation-reduction process;jasmonic acid biosynthetic process	17.1057	6.77403e-131	1.05647e-128	5.12642	1.55165e-44	3.3426e-43	3.1879	3.14765e-23	3.59995e-22	1.52168	0.000328469	0.00173872	95.7024	1147.56	365.916	269.958	149.483	78.5788	114.618	93.9102	1164.42	1147.78	1130.49	400.055	384.076	313.616	256.391	335.192	218.291	136.455	164.497	147.496
	ACX1	Sto11g368240	peroxisomal acyl-coenzyme A oxidase 1-like	GO:0001676;GO:0003995;GO:0005777;GO:0046686;GO:0033540;GO:0009620;GO:0009506;GO:0005504;GO:0009611;GO:0003997;GO:0009055;GO:0033539;GO:0006635;GO:0071949;GO:0055088;GO:0055114;GO:0000062;GO:0009695;GO:0052890;GO:0050660	long-chain fatty acid metabolic process;acyl-CoA dehydrogenase activity;peroxisome;response to cadmium ion;fatty acid beta-oxidation using acyl-CoA oxidase;response to fungus;plasmodesma;fatty acid binding;response to wounding;acyl-CoA oxidase activity;electron carrier activity;fatty acid beta-oxidation using acyl-CoA dehydrogenase;fatty acid beta-oxidation;FAD binding;lipid homeostasis;oxidation…	9.90909	6.49225e-106	6.69483e-104	16.0098	5.24498e-154	1.54653e-151	9.26556	6.26584e-100	9.85356e-98	1.70221	4.16053e-07	4.46352e-06	62.8253	435.865	749.565	516.334	109.782	50.3842	74.01	64.0818	360.053	469.366	478.175	753.502	754.11	741.083	555.534	447.134	546.334	96.1464	120.868	112.333
	AIM1	Sto08g252570	peroxisomal fatty acid beta-oxidation multifunctional protein aim1-like	GO:0003824;GO:0003729;GO:0018812;GO:0016853;GO:0004300;GO:0009506;GO:0004165;GO:0016836;GO:0008017;GO:0003857;GO:0005777;GO:0009507;GO:0009908;GO:0008152;GO:0016021;GO:0006635;GO:0008692;GO:0005618;GO:0009695	catalytic activity;mRNA binding;3-hydroxyacyl-CoA dehydratase activity;isomerase activity;enoyl-CoA hydratase activity;plasmodesma;dodecenoyl-CoA delta-isomerase activity;hydro-lyase activity;microtubule binding;3-hydroxyacyl-CoA dehydrogenase activity;peroxisome;chloroplast;flower development;metabolic process;integral component of membrane;fatty acid beta-oxidation;3-hydroxybutyryl-CoA epimeras…	10.754	5.81327e-43	1.75243e-41	7.90698	6.53584e-33	8.77225e-32	3.22429	1.53444e-11	7.9638e-11	1.29151	0.142793	0.264665	28.7869	217.355	170.156	82.7221	38.1998	24.7319	33.4113	28.2177	213.87	198.461	239.732	188.842	174.955	146.672	113.463	44.9852	89.7185	36.5941	39.4565	38.5489
	KAT2	Sto01g024280	3-ketoacyl-CoA thiolase 2, peroxisomal-like	GO:0005739;GO:0003988;GO:0016747;GO:0009611;GO:0031408;GO:0010111;GO:0005777;GO:0009507;GO:0008152;GO:0005730;GO:0016021;GO:0016020;GO:0006635;GO:0009789;GO:0010124;GO:0005774;GO:0009695;GO:0009514	mitochondrion;acetyl-CoA C-acyltransferase activity;transferase activity, transferring acyl groups other than amino-acyl groups;response to wounding;oxylipin biosynthetic process;glyoxysome organization;peroxisome;chloroplast;metabolic process;nucleolus;integral component of membrane;membrane;fatty acid beta-oxidation;positive regulation of abscisic acid-activated signaling pathway;phenylacetate …	9.00159	5.11688e-48	1.76205e-46	4.21187	1.79903e-21	1.30625e-20	4.1553	4.07995e-21	4.13495e-20	2.18994	2.14686e-07	2.44056e-06	34.0659	214.992	107.469	125.421	76.6872	27.2612	38.7771	36.1595	154.862	262.315	227.799	105.062	128.862	88.4836	125.9	147.971	102.393	63.6784	88.3413	78.0419
	JMT	Sto06g200560	salicylate carboxymethyltransferase-like	GO:0008168;GO:0030795;GO:0102078;GO:0046872;GO:0032259	methyltransferase activity;jasmonate O-methyltransferase activity;methyl jasmonate methylesterase activity;metal ion binding;methylation	1634.78	7.73308e-171	1.92015e-168	143.373	1.26117e-77	7.67726e-76	36.1585	6.1856e-41	1.67955e-39	4.87598	1.20591e-08	1.7253e-07	0.271966	340.493	32.0068	9.49775	1.47376	0.257967	0.189916	0.368016	358.514	333.059	329.905	24.0977	45.1096	26.8131	9.82503	12.1115	6.55667	0.951855	1.51143	1.95798
	JMT	Sto11g364450	salicylate carboxymethyltransferase-like	GO:0008168;GO:0046872;GO:0008757;GO:0032259	methyltransferase activity;metal ion binding;S-adenosylmethionine-dependent methyltransferase activity;methylation	12.3003	7.19288e-29	1.38366e-27	1.33466	0.202797	0.254673	3.25082	1.70759e-07	6.07653e-07	-1.11612	0.627594	0.755314	19.1885	164.798	19.1278	54.8218	17.5549	11.6245	26.2778	19.6631	160.079	201.474	132.84	13.93	27.1334	16.32	51.8592	76.5072	36.0991	12.5264	20.8684	19.2699
	JAR1	Sto06g173150	jasmonic acid-amido synthetase JAR1	GO:0009694;GO:2000030;GO:0009733;GO:0009611;GO:0016881;GO:0007275;GO:0005737;GO:0009416;GO:0080123;GO:0010046;GO:0010224;GO:0040008;GO:0009864	jasmonic acid metabolic process;regulation of response to red or far red light;response to auxin;response to wounding;acid-amino acid ligase activity;multicellular organism development;cytoplasm;response to light stimulus;jasmonate-amino synthetase activity;response to mycotoxin;response to UV-B;regulation of growth;induced systemic resistance, jasmonic acid mediated signaling pathway	2.05408	2.02613e-16	2.16752e-15	-1.01403	0.874229	0.899149	1.0249	0.779417	0.822622	-1.64145	1.78581e-08	2.50558e-07	69.3687	100.344	51.1087	63.3227	43.5746	64.0941	68.2208	75.7912	101.475	93.7205	105.838	56.1048	44.6043	52.6169	63.6435	67.6153	58.7093	44.2365	43.4511	43.0363
ET	SAM	Sto03g061350	S-adenosylmethionine synthase	GO:0006730;GO:0005829;GO:0006556;GO:0046872;GO:0004478;GO:0005524	one-carbon metabolic process;cytosol;S-adenosylmethionine biosynthetic process;metal ion binding;methionine adenosyltransferase activity;ATP binding	1.18662	0.0543912	0.103376	2.78357	1.09956e-30	1.31411e-29	1.83038	1.04968e-11	5.51767e-11	1.06138	0.502924	0.654253	764.677	640.288	1595.96	1248.24	838.238	744.548	724.709	824.775	698.959	575.753	646.153	1562.97	1537.53	1687.37	1091.94	1387.54	1265.26	806.876	804.4	903.44
	SAM2	Sto04g117330	S-adenosylmethionine synthase 2	GO:0006730;GO:0005829;GO:0006556;GO:0046872;GO:0000287;GO:0004478;GO:0005524	one-carbon metabolic process;cytosol;S-adenosylmethionine biosynthetic process;metal ion binding;magnesium ion binding;methionine adenosyltransferase activity;ATP binding	3.2006	1.5514e-29	3.0433e-28	2.0323	6.27974e-12	2.46287e-11	2.49773	6.73167e-19	5.91679e-18	1.07719	0.471265	0.625668	151.719	340.332	230.238	336.179	168.107	132.044	176.322	146.79	293.509	335.684	391.803	224.817	236.381	229.516	310.303	364.068	334.164	136.883	189.821	177.618
	ACS1	Sto01g012020	1-aminocyclopropane-1-carboxylate synthase 1-like	GO:0042218;GO:0009058;GO:0030170;GO:0009835;GO:0009693;GO:0016847	1-aminocyclopropane-1-carboxylate biosynthetic process;biosynthetic process;pyridoxal phosphate binding;fruit ripening;ethylene biosynthetic process;1-aminocyclopropane-1-carboxylate synthase activity	347.03	4.62793e-109	5.07754e-107	495.673	1.5336e-122	2.73023e-120	406.024	6.45616e-115	1.38448e-112	371.611	1.27245e-111	3.00155e-108	0.418399	103.221	157.554	153.257	162.65	0.425168	0.536098	0.293932	64.2121	106.588	138.862	106.483	166.197	199.982	110.951	154.784	194.035	100.615	167.397	219.939
	ACS1	Sto06g193910	1-aminocyclopropane-1-carboxylate synthase	GO:0042218;GO:0009058;GO:0030170;GO:0009835;GO:0016740;GO:0009693;GO:0016847	1-aminocyclopropane-1-carboxylate biosynthetic process;biosynthetic process;pyridoxal phosphate binding;fruit ripening;transferase activity;ethylene biosynthetic process;1-aminocyclopropane-1-carboxylate synthase activity	7.31609	4.1013e-22	6.01832e-21	9.92147	6.78115e-29	7.48345e-28	6.43227	1.50373e-19	1.37953e-18	1.48251	0.0570182	0.130222	7.67581	39.4586	56.8953	43.9329	11.7012	5.40949	6.8655	10.7524	23.2712	47.2217	47.8828	51.0648	51.1281	68.4931	34.3914	47.5097	49.8975	13.4141	10.9468	10.7428
	ACO	Sto09g290810	1-aminocyclopropane-1-carboxylate oxidase	GO:0046872;GO:0051213;GO:0009815;GO:0016491;GO:0009835;GO:0009693;GO:0055114;GO:0031418	metal ion binding;dioxygenase activity;1-aminocyclopropane-1-carboxylate oxidase activity;oxidoreductase activity;fruit ripening;ethylene biosynthetic process;oxidation-reduction process;L-ascorbic acid binding	2.51815	7.21861e-08	3.94962e-07	3.35132	1.62409e-12	6.67572e-12	4.67397	1.72907e-19	1.57934e-18	1.42803	0.0378635	0.0943264	16.5649	29.2183	41.2184	68.4801	24.202	10.6984	19.1102	19.8862	21.6661	36.4697	29.5192	45.1097	36.3878	42.1579	56.3941	79.2945	69.7516	28.7749	22.9821	20.849
	ACO	Sto09g290820	1-aminocyclopropane-1-carboxylate oxidase	GO:0046872;GO:0051213;GO:0009815;GO:0016491;GO:0009835;GO:0009693;GO:0055114;GO:0031418	metal ion binding;dioxygenase activity;1-aminocyclopropane-1-carboxylate oxidase activity;oxidoreductase activity;fruit ripening;ethylene biosynthetic process;oxidation-reduction process;L-ascorbic acid binding	1.83703	0.000384946	0.00123585	2.04348	2.99278e-05	6.66864e-05	2.86437	6.87963e-10	3.08814e-09	1.18916	0.311662	0.470511	19.2078	24.7052	29.1297	48.6985	23.3962	12.8591	21.029	23.7352	18.822	28.6645	26.6291	35.2332	24.9957	27.1602	40.0524	52.3935	53.6497	27.8077	23.039	19.342
	ACO	Sto09g290950	1-aminocyclopropane-1-carboxylate oxidase	GO:0046872;GO:0051213;GO:0009815;GO:0016491;GO:0009835;GO:0009693;GO:0055114;GO:0031418	metal ion binding;dioxygenase activity;1-aminocyclopropane-1-carboxylate oxidase activity;oxidoreductase activity;fruit ripening;ethylene biosynthetic process;oxidation-reduction process;L-ascorbic acid binding	1.56161	0.00214414	0.00595994	3.49556	6.75896e-18	3.95867e-17	3.0927	7.50638e-15	4.99305e-14	1.96226	3.44353e-06	2.99598e-05	3534.88	3852.18	9181.99	9641.76	7095.59	2397.63	4396.6	3810.42	2906	4546.06	4104.48	9349.64	9530.64	8665.69	9003.61	11472.8	8448.84	6378.38	7789.5	7118.88
	ACO	Sto11g353060	1-aminocyclopropane-1-carboxylate oxidase homolog 1-like	GO:0016706;GO:0055114;GO:0046872;GO:0016491	2-oxoglutarate-dependent dioxygenase activity;oxidation-reduction process;metal ion binding;oxidoreductase activity	2.46619	4.635e-05	0.000175215	8.36717	3.70854e-22	2.79043e-21	10.1718	3.49591e-26	4.69881e-25	4.8626	5.78817e-13	1.52129e-11	4.56468	7.81597	28.1879	40.9177	22.6218	2.20635	6.67031	4.81739	4.92169	8.14983	10.3764	28.475	23.4626	32.6259	40.3166	38.0291	44.4073	22.4061	19.2166	26.2427
	ACO	Sto11g353090	1-aminocyclopropane-1-carboxylate oxidase homolog 1-like	GO:0055114;GO:0045486;GO:0046872;GO:0016491	oxidation-reduction process;naringenin 3-dioxygenase activity;metal ion binding;oxidoreductase activity	38.1903	2.1453e-124	2.95503e-122	17.2576	1.01945e-76	6.06876e-75	9.3536	6.29839e-48	2.20924e-46	3.23255	2.55058e-14	7.72583e-13	27.7808	740.205	355.218	228.976	91.6015	17.7832	40.0787	25.4805	826.441	772.413	621.762	358.025	362.42	345.21	281.196	210.7	195.032	80.4753	97.6259	96.7033
SA	CM1	Sto08g259570	chorismate mutase 1, chloroplastic-like	GO:0046417;GO:0005829;GO:0004106;GO:0009073;GO:0009507;GO:0098869;GO:0016688	chorismate metabolic process;cytosol;chorismate mutase activity;aromatic amino acid family biosynthetic process;chloroplast;cellular oxidant detoxification;L-ascorbate peroxidase activity	1.35212	0.010207	0.0241313	4.53215	9.74778e-39	1.6738e-37	5.97065	1.10995e-53	4.68586e-52	2.08913	2.34749e-10	4.36448e-09	28.2971	26.9271	95.8785	150.595	60.9145	27.0592	29.7805	28.0517	28.2619	24.3409	28.1785	88.7044	84.9721	113.959	135.638	142.225	173.922	60.3986	51.3943	70.9506
	CM2	Sto09g312730	chorismate mutase 2 isoform X1	GO:0005829;GO:0009073;GO:0004106;GO:0046417	cytosol;aromatic amino acid family biosynthetic process;chorismate mutase activity;chorismate metabolic process	41.1131	9.16719e-148	1.64756e-145	43.6942	1.39016e-152	3.91547e-150	26.6305	1.27727e-115	2.80272e-113	4.69973	7.49755e-27	7.36908e-25	11.1707	321.105	363.009	263.543	53.8256	8.50305	14.0259	10.9831	226.408	344.124	392.784	351.06	332.381	405.587	276.015	267.264	247.35	56.8607	54.014	50.6022
	PAT	Sto04g091200	bifunctional aspartate aminotransferase and glutamate/aspartate-prephenate aminotransferase	GO:0009058;GO:0009095;GO:0080130;GO:0033854;GO:0004069;GO:0030170;GO:0009094;GO:0009507;GO:0008483;GO:0042802;GO:0033853	biosynthetic process;aromatic amino acid family biosynthetic process, prephenate pathway;L-phenylalanine:2-oxoglutarate aminotransferase activity;glutamate-prephenate aminotransferase activity;L-aspartate:2-oxoglutarate aminotransferase activity;pyridoxal phosphate binding;L-phenylalanine biosynthetic process;chloroplast;transaminase activity;identical protein binding;aspartate-prephenate aminotr…	1.10243	0.515333	0.632922	3.05021	9.31002e-14	4.15833e-13	3.8436	2.30236e-19	2.08884e-18	2.02944	2.25901e-06	2.05247e-05	106.662	82.3133	243.214	363.343	222.213	81.7307	122.781	115.473	63.2866	93.8817	89.7715	187.898	278.036	263.708	304.879	360.03	425.119	176.923	224.884	264.834
	ADT1	Sto10g321520	arogenate dehydratase/prephenate dehydratase 1, chloroplastic	GO:0009570;GO:0016597;GO:0009094;GO:0004664;GO:0009507;GO:0047769	chloroplast stroma;amino acid binding;L-phenylalanine biosynthetic process;prephenate dehydratase activity;chloroplast;arogenate dehydratase activity	4.13267	3.42294e-11	2.54709e-10	19.6923	1.27118e-44	2.75098e-43	22.7673	5.90335e-49	2.16315e-47	10.9032	2.80814e-29	3.31203e-27	4.48243	12.8714	65.4746	90.0314	49.8265	2.94357	6.73224	3.77147	10.2724	12.6893	15.6524	44.6469	68.5354	83.2415	76.2285	73.867	119.999	44.0251	43.1546	62.2997
	ADT6	Sto12g378410	arogenate dehydratase/prephenate dehydratase 6, chloroplastic-like	GO:0004106;GO:0009570;GO:0016597;GO:0009094;GO:0004664;GO:0009507;GO:0047769	chorismate mutase activity;chloroplast stroma;amino acid binding;L-phenylalanine biosynthetic process;prephenate dehydratase activity;chloroplast;arogenate dehydratase activity	14.4663	8.21486e-90	7.04648e-88	10.3196	6.47291e-69	3.17274e-67	6.23939	4.66807e-43	1.37428e-41	5.16582	5.52254e-35	8.68465e-33	24.1527	246.353	186.245	134.074	128.574	21.1695	25.3321	25.9566	302.358	242.022	194.678	232.271	179.555	146.909	122.462	136.454	143.305	111.648	131.124	142.951
	PAL	Sto06g182100	phenylalanine ammonia-lyase 1	GO:0009800;GO:0005737;GO:0006559;GO:0045548	cinnamic acid biosynthetic process;cytoplasm;L-phenylalanine catabolic process;phenylalanine ammonia-lyase activity	-1.2131	0.155068	0.247802	2.74441	9.66025e-14	4.30762e-13	4.08681	2.85338e-25	3.62356e-24	2.16081	1.31934e-08	1.87339e-07	93.8444	54.3724	192.43	341.138	208.476	82.9205	104.95	93.6621	58.783	53.5784	50.7557	159.782	192.283	225.223	290.545	287.41	445.46	187.72	182.065	255.642
	PAL	Sto08g240820	phenylalanine ammonia-lyase 1	GO:0009800;GO:0005737;GO:0006559;GO:0045548	cinnamic acid biosynthetic process;cytoplasm;L-phenylalanine catabolic process;phenylalanine ammonia-lyase activity	1.38764	0.0362669	0.0731111	1.48425	0.0115978	0.0184787	4.21746	3.43572e-20	3.29616e-19	3.24406	5.22177e-14	1.54321e-12	147.031	143.462	163.056	551.382	490.563	118.661	156.128	166.304	168.963	137.055	124.37	141.367	166.465	181.338	432.84	470.741	750.565	397.744	455.703	618.243
	PAL	Sto13g435570	phenylalanine ammonia-lyase 1	GO:0009800;GO:0005737;GO:0006559;GO:0045548	cinnamic acid biosynthetic process;cytoplasm;L-phenylalanine catabolic process;phenylalanine ammonia-lyase activity	4.58511	1.84334e-20	2.48292e-19	4.96376	1.7694e-22	1.36121e-21	6.93253	4.41016e-32	8.04098e-31	8.19819	1.41151e-37	2.46635e-35	94.483	304.308	349.566	582.897	796.466	70.5889	92.5698	120.29	257.346	350.299	305.281	445.486	322.81	280.4	571.71	443.528	733.455	739.561	749.485	900.352
ABA	BCH	Sto05g140180	beta-carotene hydroxylase 2, chloroplastic-like	GO:0031969;GO:0008610;GO:0016787;GO:0016123;GO:0005506;GO:0016021;GO:0055114;GO:0006633;GO:0016491	chloroplast membrane;lipid biosynthetic process;hydrolase activity;xanthophyll biosynthetic process;iron ion binding;integral component of membrane;oxidation-reduction process;fatty acid biosynthetic process;oxidoreductase activity	-1.30527	0.0764883	0.137835	-5.59113	1.88916e-29	2.13731e-28	-13.6295	2.34989e-63	1.35611e-61	-1.11877	0.454553	0.610481	113.469	61.5693	15.2394	7.44522	104.94	120.969	104.273	115.166	81.0641	53.913	49.7309	18.0974	16.3984	11.2224	8.69298	7.46693	6.17575	114.794	107.027	92.9987
	BCH	Sto08g267000	beta-carotene hydroxylase 2, chloroplastic-like	GO:0031969;GO:0016787;GO:0016123;GO:0005506;GO:0016021;GO:0016020;GO:0006633;GO:0016491	chloroplast membrane;hydrolase activity;xanthophyll biosynthetic process;iron ion binding;integral component of membrane;membrane;fatty acid biosynthetic process;oxidoreductase activity	1.59417	0.0794302	0.142267	6.8903	2.107e-13	9.19123e-13	4.96341	1.11451e-09	4.92897e-09	3.52343	1.6854e-06	1.5753e-05	5.23807	5.79369	26.84	22.9685	18.8306	2.50476	6.90024	6.3092	2.39437	6.24353	8.74319	25.5122	28.0141	26.9936	23.3134	22.1658	23.4265	24.3476	15.9904	16.1538
	LUT5	Sto13g443710	protein LUTEIN DEFICIENT 5, chloroplastic	GO:0016117;GO:0031969;GO:0016705;GO:0010291;GO:0020037;GO:0016123;GO:0009507;GO:0005506;GO:0009941;GO:0055114	carotenoid biosynthetic process;chloroplast membrane;oxidoreductase activity, acting on paired donors, with incorporation or reduction of molecular oxygen;carotene beta-ring hydroxylase activity;heme binding;xanthophyll biosynthetic process;chloroplast;iron ion binding;chloroplast envelope;oxidation-reduction process	-1.07881	0.669075	0.763489	-2.33076	2.0049e-06	5.05944e-06	-2.73857	1.50477e-08	5.96941e-08	1.03091	0.863688	0.918131	64.3091	42.3478	20.7348	21.0795	68.7652	74.7091	52.9286	65.2896	55.3074	36.1758	35.5602	28.7905	17.8817	15.5321	23.9995	18.9054	20.3337	78.4385	60.2699	67.5872
	ZEP	Sto04g108220	zeaxanthin epoxidase, chloroplastic-like isoform X2	GO:0009414;GO:0009535;GO:0009540;GO:0044550;GO:0031969;GO:0055114;GO:0016123;GO:0050891;GO:0052662;GO:0016491;GO:0009688;GO:0071949;GO:0052663	response to water deprivation;chloroplast thylakoid membrane;zeaxanthin epoxidase [overall] activity;secondary metabolite biosynthetic process;chloroplast membrane;oxidation-reduction process;xanthophyll biosynthetic process;multicellular organismal water homeostasis;zeaxanthin epoxidase activity;oxidoreductase activity;abscisic acid biosynthetic process;FAD binding;antheraxanthin epoxidase activ…	-2.15559	2.13699e-08	1.23893e-07	-3.23936	4.74376e-16	2.45865e-15	-1.87961	2.17825e-06	6.84298e-06	-1.26765	0.0643524	0.143029	7.02275	2.27222	1.60186	3.28993	5.69729	5.80981	7.86279	7.39567	2.46909	2.34044	2.00712	1.40199	2.07308	1.33051	2.63413	3.73363	3.50205	5.22853	6.64544	5.2179
	ZEP	Sto06g198920	zeaxanthin epoxidase, chloroplastic-like	GO:0005515;GO:0052662;GO:0009540;GO:0055114;GO:0009507;GO:0016021;GO:0016020;GO:0009688;GO:0052663;GO:0071949	protein binding;zeaxanthin epoxidase activity;zeaxanthin epoxidase [overall] activity;oxidation-reduction process;chloroplast;integral component of membrane;membrane;abscisic acid biosynthetic process;antheraxanthin epoxidase activity;FAD binding	-2.30671	5.38885e-05	0.000201213	-12.7592	1.24963e-34	1.84311e-33	-31.1826	1.88165e-61	1.02036e-59	-3.26005	1.13203e-08	1.62825e-07	486.291	149.921	28.7334	14.0182	154.85	571.774	400.482	486.617	198.356	130.951	120.456	35.1644	28.0778	22.958	21.9943	10.1392	9.92089	169.475	151.599	143.476
	NSY	Sto12g378870	capsanthin/capsorubin synthase, chromoplastic-like	GO:0016117;GO:0016705;GO:0034020;GO:0006744;GO:0052728;GO:0016123;GO:0009509;GO:0016120;GO:0055114;GO:0052727	carotenoid biosynthetic process;oxidoreductase activity, acting on paired donors, with incorporation or reduction of molecular oxygen;neoxanthin synthase activity;ubiquinone biosynthetic process;capsorubin synthase activity;xanthophyll biosynthetic process;chromoplast;carotene biosynthetic process;oxidation-reduction process;capsanthin synthase activity	-1.33823	0.0109162	0.0256122	-2.39367	1.19706e-13	5.30648e-13	-1.51066	0.00030311	0.000717795	1.18441	0.131348	0.248164	13.7148	7.22007	4.28632	8.09111	16.7665	13.9261	13.6549	13.5634	9.07158	6.75346	5.83517	4.55013	4.63999	3.66886	7.95266	9.24454	7.07613	16.456	16.7459	17.0976
	NCED	Sto02g051690	probable 9-cis-epoxycarotenoid dioxygenase NCED5, chloroplastic	GO:0009414;GO:0009570;GO:0010162;GO:0009579;GO:0009535;GO:0016702;GO:0016121;GO:0046872;GO:0045549;GO:0010436;GO:0009688;GO:0055114	response to water deprivation;chloroplast stroma;seed dormancy process;thylakoid;chloroplast thylakoid membrane;oxidoreductase activity, acting on single donors with incorporation of molecular oxygen, incorporation of two atoms of oxygen;carotene catabolic process;metal ion binding;9-cis-epoxycarotenoid dioxygenase activity;carotenoid dioxygenase activity;abscisic acid biosynthetic process;oxidat…	2.47028	0.0012322	0.00359618	3.07091	5.27139e-05	0.000114262	2.17235	0.00540615	0.0103594	1.63948	0.0762967	0.163576	0.219169	0.380833	0.503986	0.423265	0.3735	0.132642	0.290546	0.234318	0.433781	0.348349	0.360368	0.316265	0.694478	0.501214	0.410242	0.55285	0.306702	0.563845	0.28881	0.267844
	NCED	Sto11g362750	probable carotenoid cleavage dioxygenase 4, chloroplastic	GO:0016702;GO:0016121;GO:0046872;GO:0051213;GO:0009507;GO:0010287;GO:0010436;GO:0055114	oxidoreductase activity, acting on single donors with incorporation of molecular oxygen, incorporation of two atoms of oxygen;carotene catabolic process;metal ion binding;dioxygenase activity;chloroplast;plastoglobule;carotenoid dioxygenase activity;oxidation-reduction process	-3.62873	1.97405e-09	1.26407e-08	-12.3102	5.4351e-31	6.61288e-30	-14.3115	1.09155e-34	2.26858e-33	-7.54675	5.54377e-21	3.36387e-19	69.1344	13.657	4.28321	4.36367	9.59163	98.5587	46.1121	62.7324	20.139	11.5817	9.25034	3.67032	5.50972	3.6696	4.47147	4.19148	4.42807	8.74452	11.665	8.36535
	NCED	Sto13g422700	probable 9-cis-epoxycarotenoid dioxygenase NCED5, chloroplastic	GO:0009570;GO:0009535;GO:0016702;GO:0016121;GO:0046872;GO:0045549;GO:0010436;GO:0009688;GO:0055114	chloroplast stroma;chloroplast thylakoid membrane;oxidoreductase activity, acting on single donors with incorporation of molecular oxygen, incorporation of two atoms of oxygen;carotene catabolic process;metal ion binding;9-cis-epoxycarotenoid dioxygenase activity;carotenoid dioxygenase activity;abscisic acid biosynthetic process;oxidation-reduction process	-6.48191	2.40445e-10	1.67557e-09	-2.58258	0.000832225	0.00155926	-2.69341	0.000450881	0.0010389	1.57052	0.102925	0.206452	5.80593	0.616556	1.67986	1.91678	9.4143	6.76924	5.34641	5.30215	0.726837	0.399156	0.723676	2.01533	1.20083	1.82343	1.06827	2.76783	1.91426	15.5175	5.91225	6.81314
	ABA2	Sto08g242770	secoisolariciresinol dehydrogenase-like	GO:0055114;GO:0000166;GO:0010301;GO:0016491	oxidation-reduction process;nucleotide binding;xanthoxin dehydrogenase activity;oxidoreductase activity	66.6688	1.19022e-72	7.1078e-71	72.2295	2.23325e-75	1.29673e-73	41.0946	2.86706e-57	1.37321e-55	1.43984	0.118985	0.230128	21.5189	1004.98	1159.29	782.639	31.8848	13.1985	24.2599	27.0982	1064.49	981.905	968.534	1152.83	1253.2	1071.82	979.673	810.373	557.872	18.5906	54.1653	22.8986
	AAO	Sto05g139350	abscisic-aldehyde oxidase	GO:0022900;GO:0004031;GO:0009851;GO:0005829;GO:0009115;GO:0010293;GO:0050302;GO:0046872;GO:0071949;GO:0004854;GO:0005506;GO:0009055;GO:0050660;GO:0016614;GO:0009688;GO:0055114;GO:0051537;GO:0051536;GO:0016491	electron transport chain;aldehyde oxidase activity;auxin biosynthetic process;cytosol;xanthine catabolic process;abscisic aldehyde oxidase activity;indole-3-acetaldehyde oxidase activity;metal ion binding;FAD binding;xanthine dehydrogenase activity;iron ion binding;electron carrier activity;flavin adenine dinucleotide binding;oxidoreductase activity, acting on CH-OH group of donors;abscisic acid …	-1.00125	0.99336	0.995298	-2.55435	1.34694e-09	4.43675e-09	-1.77108	0.000157688	0.000388678	-1.07396	0.632046	0.75864	4.79401	3.39075	1.41105	2.4227	4.62381	5.52609	4.20851	4.64741	4.20413	3.11964	2.84849	1.40288	1.66383	1.16644	2.93825	1.75686	2.57298	5.07628	4.24629	4.54888
	AAO	Sto09g293890	indole-3-acetaldehyde oxidase-like	GO:0022900;GO:0004031;GO:0009851;GO:0005829;GO:0009115;GO:0010293;GO:0050302;GO:0046872;GO:0071949;GO:0004854;GO:0005506;GO:0009055;GO:0050660;GO:0016614;GO:0009688;GO:0055114;GO:0051537;GO:0051536;GO:0016491	electron transport chain;aldehyde oxidase activity;auxin biosynthetic process;cytosol;xanthine catabolic process;abscisic aldehyde oxidase activity;indole-3-acetaldehyde oxidase activity;metal ion binding;FAD binding;xanthine dehydrogenase activity;iron ion binding;electron carrier activity;flavin adenine dinucleotide binding;oxidoreductase activity, acting on CH-OH group of donors;abscisic acid …	5.14021	9.27193e-20	1.20919e-18	42.7179	2.7335e-97	2.72931e-95	25.4837	7.96909e-73	6.31868e-71	8.13357	1.73866e-31	2.2785e-29	3.32803	12.0014	106.282	75.6248	27.8536	3.09226	3.73069	3.16115	8.61342	11.7623	15.6284	90.8024	101.286	126.759	72.7521	52.8926	101.23	27.6126	23.0771	32.871
	AAO	Sto09g293940	indole-3-acetaldehyde oxidase-like	GO:0022900;GO:0004031;GO:0009851;GO:0005829;GO:0009115;GO:0010293;GO:0071949;GO:0046872;GO:0004854;GO:0005506;GO:0009055;GO:0050660;GO:0016614;GO:0009688;GO:0055114;GO:0051537;GO:0050302;GO:0016491	electron transport chain;aldehyde oxidase activity;auxin biosynthetic process;cytosol;xanthine catabolic process;abscisic aldehyde oxidase activity;FAD binding;metal ion binding;xanthine dehydrogenase activity;iron ion binding;electron carrier activity;flavin adenine dinucleotide binding;oxidoreductase activity, acting on CH-OH group of donors;abscisic acid biosynthetic process;oxidation-reductio…	-1.07411	0.608261	0.71326	-2.3221	7.63853e-09	2.37318e-08	1.2887	0.0648618	0.098674	1.89008	2.79073e-06	2.48767e-05	3.06868	2.02075	0.991975	3.53872	6.00605	3.72637	2.88897	2.59072	2.18622	2.12254	1.7535	1.08225	1.02874	0.864933	3.78363	2.91135	3.92119	7.05517	5.28319	5.67978
	AAO	Sto09g293970	indole-3-acetaldehyde oxidase-like	GO:0022900;GO:0004031;GO:0009851;GO:0005829;GO:0009115;GO:0010293;GO:0071949;GO:0046872;GO:0004854;GO:0005506;GO:0009055;GO:0050660;GO:0016614;GO:0009688;GO:0055114;GO:0051537;GO:0050302;GO:0016491	electron transport chain;aldehyde oxidase activity;auxin biosynthetic process;cytosol;xanthine catabolic process;abscisic aldehyde oxidase activity;FAD binding;metal ion binding;xanthine dehydrogenase activity;iron ion binding;electron carrier activity;flavin adenine dinucleotide binding;oxidoreductase activity, acting on CH-OH group of donors;abscisic acid biosynthetic process;oxidation-reductio…	-1.18584	0.226275	0.33642	-4.62323	3.73909e-26	3.5245e-25	-3.66579	9.36851e-20	8.73916e-19	-1.19504	0.204385	0.346439	14.1226	8.42282	2.30265	3.44797	12.2213	15.0811	12.9899	14.2967	10.2942	7.45476	7.51955	1.86266	2.7623	2.283	4.4915	2.61476	3.23764	13.4389	11.7098	11.5152

## Sheet: Table S4
Table S4. Correlation between Log2(FC) and ΔΔCT
Plot is in Suppl. Figure S1
		Log2(FC)	ΔΔCt
CHS5 Sto03g058230	1h	3.45043	2.93048
	3h	2.42803	1.83268
	6h	3.20377	2.56325
	24h	2.97908	2.53222
CHS6 Sto03g058240	1h	2.35923	2.21681
	3h	2.52381	2.16016
	6h	4.1611	3.00757
	24h	3.6642	2.11814
CHS7 Sto03g058250	1h	1.95029	2.01097
	3h	1.32263	1.23807
	6h	2.86447	2.5063
	24h	2.29399	1.92807
CHS-L7 Sto07g228230	1h	-1.02779	-1.35557
	3h	-0.152311	-1.64721
	6h	-2.31953	-4.81211
	24h	-0.638382	-0.843211
CHS-L8 Sto07g228240	1h	-0.618267	-2.17575
	3h	0.109937	0.566105
	6h	-1.84447	-2.64039
	24h	0.0245027	0.635453
CHS-L9 Sto07g228250	1h	-1.43425	-2.44629
	3h	0.397781	1.31279
	6h	-1.45042	-4.17128
	24h	-0.221444	-2.11573

## Sheet: Table S5
Table S5. Primer information for qRT-PCR
Name	Gene ID		Tm (℃)	Amplicon Size	Sequences
EF1-α	Sto08g255550	F	58	116 bp	ACTGCCACACATCCCACATT
		R	58		ACCTGCATCACCGTTCTTCA
CHS5	Sto03g058230	F	53	145 bp	CGATATATGCATGTAACTGAAGATATT
		R	54		CTTTTATGGCTTTGGTTGCTG
CHS6	Sto03g058240	F	55	120 bp	CCTGAGAAAATGAGGGCAAC
		R	54		GGTTTTGAGCCCATCTTCAA
CHS7	Sto03g058250	F	56	103 bp	ATGGACAGCTCAAACCATCC
		R	56		AAGCCCAGGAACATCTTTGA
CHS-L7	Sto07g228230	F	55	97 bp	GGATCACTTGGTATGACAATCAAC
		R	56		GGTTCTAAATGGGATGGAAGAGG
CHS-L8	Sto07g228240	F	56	117 bp	GAGGAAGAAATCTTCTAACGAAGGA
		R	57		GACGCAGAATGGATGACCAC
CHS-L9	Sto07g228250	F	56	135 bp	TGACAATCAATGAAGGAGAGTGG
		R	56		CTCTCAAAATAGTCCTACTCGCAG

## Sheet: Table S6
Table S6. Summary of CT, ΔCT, and ΔΔCT values obtained from qPCR
Ct	EF	CHS5	CHS6	CHS7	CHS-L7	CHS-L8	CHS-L9		ΔCt	CHS5	CHS6	CHS7	CHS-L7	CHS-L8	CHS-L9		ΔΔCt	CHS5	CHS6	CHS7	CHS-L7	CHS-L8	CHS-L9
T0-1	20.1225	28.4778	29.2286	22.3798	27.118	27.2657	26.7392		T0-1	-8.35531	-9.10607	-2.25724	-6.99551	-7.14312	-6.61668		T1-1	2.55575	2.64834	1.88592	-1.96248	-1.94213	-1.92309
T0-2	21.4941	29.8969	30.6578	23.1102	27.1815	28.9279	27.9144		T0-2	-8.40276	-9.16366	-1.61602	-5.68733	-7.4338	-6.42029		T1-2	3.36229	1.96587	1.91378	-1.25337	-2.25532	-3.26874
T0-3	19.6894	30.5493	31.3909	21.2056	27.1826	28.7586	27.2852		T0-3	-10.86	-11.7015	-1.51623	-7.49325	-9.06919	-7.59586		T1-3	2.87161	2.03623	2.23321	-0.850856	-2.32979	-2.14703
T1-1	21.2081	27.0077	27.6658	21.5794	30.1661	30.2934	29.7479		T1-1	-5.79956	-6.45773	-0.371322	-8.95799	-9.08525	-8.53976		T3-1	2.04788	1.94172	1.60797	-2.68856	0.650787	1.45791
T1-2	20.9913	26.0318	28.1891	20.6936	27.932	30.6805	30.6804		T1-2	-5.04047	-7.1978	0.297767	-6.9407	-9.68912	-9.68903		T3-2	2.07442	1.61105	1.03491	-1.8795	0.411286	1.06507
T1-3	19.0951	27.0834	28.7604	18.3781	27.4392	30.494	28.8379		T1-3	-7.98835	-9.66531	0.716974	-8.34411	-11.399	-9.7429		T3-3	1.37574	2.9277	1.07133	-0.373577	0.636243	1.41537
T3-1	21.8886	28.196	29.0529	22.5379	31.5727	28.3809	27.0474		T3-1	-6.30743	-7.16435	-0.649264	-9.68407	-6.49233	-5.15876		T6-1	2.26603	2.96852	2.83592	-3.62436	-2.34884	-2.59219
T3-2	21.7422	28.0705	29.2948	22.3233	29.309	28.7647	27.0974		T3-2	-6.32834	-7.55261	-0.58111	-7.56684	-7.02251	-5.35522		T6-2	3.29115	2.43737	1.76072	-4.57692	-1.82231	-4.17142
T3-3	19.2344	28.7186	28.0082	19.6793	27.1012	27.6674	25.4149		T3-3	-9.48422	-8.77383	-0.444902	-7.86683	-8.43295	-6.18049		T6-3	2.13257	3.61681	2.92226	-6.23507	-3.75003	-5.75024
T6-1	21.3037	27.3929	27.4412	20.725	31.9235	30.7956	30.5125		T6-1	-6.08928	-6.13754	0.578685	-10.6199	-9.49196	-9.20887		T24-1	1.75028	1.73983	1.46634	-0.799854	0.105531	-1.88674
T6-2	22.1667	27.2783	28.893	22.022	32.431	31.4228	32.7584		T6-2	-5.11161	-6.72629	0.144706	-10.2643	-9.25611	-10.5917		T24-2	3.27812	2.87687	2.01741	-0.701055	1.43859	-1.79492
T6-3	20.433	29.1604	28.5177	19.027	34.1613	33.2522	33.7791		T6-3	-8.72739	-8.08472	1.40603	-13.7283	-12.8192	-13.3461		T24-3	2.56825	1.73772	2.30045	-1.02872	0.362241	-2.66553
T24-1	20.1957	26.8008	27.562	20.9866	27.9911	27.2333	28.6992		T24-1	-6.60503	-7.36623	-0.790896	-7.79536	-7.03759	-8.50342
T24-2	21.4783	26.603	27.7651	21.0769	27.8667	27.4736	29.6935		T24-2	-5.12464	-6.28679	0.401398	-6.38839	-5.99521	-8.21521
T24-3	19.9864	28.2781	29.9503	19.2022	28.5084	28.6934	30.2478		T24-3	-8.2917	-9.96381	0.784212	-8.52197	-8.70695	-10.2614
